# Supplementary material for: CK2α Overexpression in Colorectal Cancer: Evidence for Sex- and Age-Linked Differences
Source: Cancers (Basel). 2025 Aug 30;17(17):2857. doi: 10.3390/cancers17172857 (PMC12427210; doi:10.3390/cancers17172857)
Supplement: Supplementary file 1 [file cancers-17-02857-s001.zip]

Archive with 6 entries (6 files):
- Supplementary Figure S1.jpg
- Supplementary Figure S2.jpg
- Table S1 Genes of interest.pdf
- Table S1 Genes of interest.xlsx
- Table S2 Correlation statistics.pdf
- Table S2 Correlation statistics.xlsx
