# Supplementary material for: CK2α Overexpression in Colorectal Cancer: Evidence for Sex- and Age-Linked Differences
Source: Cancers (Basel). 2025 Aug 30;17(17):2857. doi: 10.3390/cancers17172857 (PMC12427210; doi:10.3390/cancers17172857)
Supplement: Supplementary file 1 [file cancers-17-02857-s001.zip › Table S2 Correlation statistics.xlsx]

## Sheet: Table 2. Correlation statistics
	CPTAC PANCAN		Li et al. 2023
Protein	Rho	P-Value	Rho	P-Value
CSNK2A1	1	0	1	0
ABL1	-0.231989	0.0853507	0.00127338	0.988801
ADH1B	0.053337	0.605774	-0.224862	0.0120443
APC	-0.259651	0.0490336	NA	NA
ARRDC1	-0.203605	0.125285	0.0259332	0.774952
ATM	-0.322463	0.00135466	-0.0153958	0.865235
BRCA2	-0.428571	0.289403	-0.112989	0.211499
CASC3	-0.100657	0.377428	-0.0501075	0.580489
CDH1	0.274173	0.00686862	0.242555	0.00664188
CDK1	0.189609	0.0642745	-0.0401762	0.657743
CDK2	-0.0849973	0.410291	0.138524	0.12495
CDK5RAP1	0.0604178	0.789402	-0.0485635	0.592222
CDKN1B	-0.309507	0.00417172	0.00738486	0.935122
CDKN2A	0.0623377	0.788364	0.0338505	0.708975
CEACAM5	-0.0027401	0.978862	0.146732	0.103907
CEACAM6	0.0280047	0.799173	0.218751	0.0146519
CHD1	0.149173	0.1469	-0.0278368	0.758921
COMP	-0.288945	0.00430166	NA	NA
DNAJA3	0.0970022	0.347119	0.12557	0.164639
EIF4A1	0.336856	0.000791049	0.156626	0.0823534
EWSR1	0.134441	0.191576	0.347915	7.51351e-05
FBXO4	-0.139535	0.366338	0.103112	0.254445
FLT3	0.207173	0.0475333	0.0410187	0.651032
GATM	-0.154653	0.132453	0.107318	0.235478
GINS3	0.1	0.641993	0.159356	0.0770854
GTF2H4	0.133675	0.515032	0.070552	0.436187
HMGA1	0.0289746	0.7793	-0.099122	0.273387
HMGA2	0.178137	0.0987902	0.0228565	0.801061
HRAS	-0.347017	0.0704175	-0.0564972	0.533118
IFITM1	-0.0407216	0.693636	0.181797	0.043303
ING1	-0.0365217	0.865463	0.0537933	0.552927
KAT6A	-0.116405	0.340839	0.0490667	0.588387
LILRB2	-0.104072	0.424764	0.0843869	0.35142
LMNA	-0.243855	0.0166545	-0.162593	0.071192
MAP2K1	0.0922138	0.371548	-0.038974	0.667367
MAP2K3	0.215505	0.0349713	0.248504	0.00538608
MAP2K4	0.122172	0.235699	-0.0332526	0.71389
MAP2K6	-0.099376	0.33539	0.0356161	0.694532
MAP2K7	-0.102438	0.365893	0.0639011	0.480756
MAP3K5	-0.174954	0.156758	0.0393089	0.664681
MAPK14	0.00891891	0.931272	0.222426	0.0130304
MAPK8	-0.105354	0.334341	0.0409451	0.651617
MAPK9	-0.00992946	0.923508	0.142729	0.113794
MAPKAPK5	0.384942	0.000231864	NA	NA
MET	0.253622	0.0126549	0.179972	0.0454845
MGME1	0.39583	0.00253025	NA	NA
MIF	-0.130447	0.205229	0.227411	0.0110829
MORF4L2	-0.0205236	0.842673	0.0655493	0.469488
MYH11	-0.253283	0.0127783	0.121322	0.17951
MYL9	-0.34722	0.000528304	0.0885035	0.328335
NDUFS6	-0.0283234	0.784138	0.274782	0.00201149
NFYC	0.23743	0.0219291	0.0288088	0.750774
NHP2	0.243326	0.0168993	0.147143	0.10293
NOC2L	0.245551	0.0158904	-0.135302	0.134055
NOL7	0.223983	0.0282514	0.154181	0.0873135
NOL8	0.252085	0.0608924	0.0301006	0.73999
NOP2	0.182922	0.0744453	0.0353548	0.696663
NPM1	0.189284	0.064742	0.10186	0.260289
NSMCE2	-0.170341	0.274792	NA	NA
NUP62	-0.194012	0.0582174	0.271729	0.0022667
OPA1	0.00880358	0.932159	-0.0923179	0.307834
PHF8	0.142478	0.213362	-0.151196	0.093689
PIN1	-0.35624	0.000367594	0.341331	0.000104633
PML	-0.0139582	0.89263	0.102105	0.259136
PRELP	-0.250584	0.0137982	-0.157218	0.0811877
PRKCD	-0.203188	0.0470878	-0.0752919	0.405915
PSEN1	-0.0283032	0.814752	0.162971	0.0705285
RRP1B	0.367756	0.000227704	0.237515	0.00790275
SAA1	0.100176	0.331493	-0.0599828	0.508118
SERPINB5	0.0133885	0.896988	0.0596003	0.510831
SMC5	0.198381	0.232494	0.258009	0.0038144
SMC6	-0.101696	0.324174	0.101711	0.260989
TACC3	0.195565	0.29173	-0.113158	0.210813
TAF8	-0.0842105	0.724104	0.171597	0.0566984
TERF2	-0.0318797	0.784558	0.0350727	0.698966
TOE1	0.0487621	0.688519	-0.0847388	0.349407
TOP2B	0.276777	0.00633589	0.33031	0.000179213
TP53	-0.0344538	0.844229	0.149642	0.0971527
TSPO	-0.00249593	0.980745	0.00135958	0.988043
UHRF1	0.184821	0.0714336	0.171707	0.0565368
ULK3	-0.312955	0.0523969	0.105587	0.24316
VCP	0.277482	0.00619805	0.0784579	0.386403
WRN	0.164835	0.590479	0.082614	0.361666
ZMIZ1	0.0741782	0.505113	0.045156	0.618486
ABCB1	-0.0207676	0.845085	0.111541	0.21745
ABCC9	-0.168696	0.430702	NA	NA
ADNP	0.174579	0.0889042	-0.171311	0.0571183
AHR	-0.149521	0.223613	0.111185	0.21893
AIFM1	0.193869	0.0584067	0.0808497	0.372045
ALDH1A2	-0.0360902	0.879931	0.0611298	0.500025
ARPC1B	0.0255155	0.80509	-0.145555	0.106741
ARSB	-0.365355	0.000251988	-0.0327491	0.718038
ASH2L	0.0170103	0.869342	-0.137454	0.12792
ASS1	-0.00614487	0.952618	-0.0599213	0.508553
ATP5PO	0.209699	0.0403093	NA	NA
AXL	-0.5	0.666667	0.00128652	0.988686
B3GNT3	0.225911	0.0294528	0.049284	0.586733
BCAS3	-0.0770213	0.535585	-0.0941486	0.298299
CA12	-0.113565	0.270594	-0.121605	0.178489
CALR	-0.137073	0.182947	0.207024	0.0210531
CARM1	0.199756	0.0510243	0.271471	0.00228957
CASP2	0.221106	0.0341696	0.143241	0.11249
CASP3	-0.123956	0.22888	0.0757681	0.402943
CASP8	0.167336	0.112872	0.234071	0.0088821
CASP9	0.00689655	0.971676	0.151775	0.092426
CAT	-0.19178	0.0612274	0.01262	0.889361
CAV1	-0.158885	0.122057	0.0175547	0.846555
CCNA2	0.0166113	0.916843	-0.0345111	0.703559
CD38	-0.376426	0.000156886	0.105907	0.241726
CD4	-0.14349	0.243064	-0.112127	0.215025
CDK12	0.0209301	0.843021	0.0648909	0.473972
CLDN18	0.0197802	0.946489	-0.155487	0.0846363
CNOT1	0.258993	0.0108342	-0.0535075	0.555041
CNOT2	0.0542042	0.611866	0.222359	0.0130589
CNOT9	-0.133696	0.194074	NA	NA
COL1A1	-0.367472	0.000230467	0.0306404	0.735498
CRYAB	-0.174498	0.0890555	0.10806	0.232236
CTNNA1	0.370496	0.000202639	-0.105511	0.243503
CTNNB1	0.285594	0.00479366	0.151773	0.0924286
CYP1B1	0.5	0.666667	NA	NA
CYP3A5	0.182695	0.186077	-0.154883	0.0858668
CYP7B1	-0.157186	0.285989	0.0542517	0.549544
DCAF1	-0.0539408	0.601694	NA	NA
DCAF13	0.198454	0.05518	0.136551	0.130468
DDRGK1	0.228527	0.0251241	-0.0189646	0.834401
DDX17	0.162521	0.113638	0.422741	1.00286e-06
DDX18	0.254368	0.0123871	0.165451	0.0662984
DDX5	0.291142	0.00400394	0.218851	0.0146052
DDX54	0.253665	0.0136267	0.227704	0.0109769
DEFA3	0.115234	0.26357	0.133269	0.140058
DHRS11	-0.0454015	0.660486	0.0285543	0.752905
EEF2	0.437561	8.27512e-06	0.0308859	0.733458
EGFR	0.0566603	0.583469	0.118798	0.1888
ENDOG	-0.0442621	0.6685	0.0498108	0.582735
ENO2	-0.102523	0.320233	0.209265	0.0196709
EP300	0.01328	0.897818	0.0816775	0.367153
ESRRA	0.184706	0.219123	0.153997	0.0876967
EZH2	-0.252941	0.344563	0.100481	0.266833
FAM210B	-0.105411	0.443717	-0.0440819	0.626868
FOXL2	-0.0562313	0.664217	NA	NA
FOXO3	-0.308374	0.103622	0.0323375	0.721435
GAL	-0.522059	0.0315848	-0.0830682	0.359024
GATA6	-0.077193	0.753443	-0.0827819	0.360688
GBA1	0.193157	0.0593552	NA	NA
GPI	0.30175	0.00281015	0.040321	0.656588
GPX1	-0.2113	0.0387738	0.0914744	0.312294
GPX4	-0.0154368	0.881335	0.178335	0.0475174
GREM1	-0.245673	0.0158366	0.218005	0.0150012
GSTM3	-0.207678	0.0423204	-0.154713	0.0862156
GSTP1	0.00849159	0.934558	0.28243	0.00148237
H2AZ1	-0.0754275	0.465148	NA	NA
HDAC1	0.394541	6.95904e-05	0.372444	2.04753e-05
HDAC2	0.379897	0.000134747	-0.0507506	0.575635
HDAC6	-0.11678	0.257174	-0.0412903	0.648874
HNRNPD	0.343014	0.000623389	0.183729	0.0410895
HPGD	-0.122843	0.233117	0.000816352	0.99282
HSD17B10	0.192824	0.0598034	0.268016	0.00261651
HSD17B11	0.0848209	0.411266	0.137857	0.126796
HSD17B12	0.407366	3.80162e-05	0.113983	0.207484
HSD17B2	0.126031	0.22112	-0.0345744	0.703041
HSD17B4	0.232773	0.0224736	-0.032705	0.718402
HSD17B7	0.15219	0.183464	0.186879	0.037685
HSD17B8	0.0116115	0.910599	0.186959	0.0376019
HSF1	-0.275249	0.0168459	-0.00885632	0.922232
HSP90AA1	0.281091	0.00553369	0.124456	0.168447
IGFBP2	-0.14201	0.167528	0.0120228	0.894566
INHBA	-0.333333	0.346594	-0.0340067	0.707693
ITGA2	0.259333	0.0107274	0.327465	0.00020525
ITGAM	-0.0952659	0.355858	-0.139928	0.121136
KANK2	-0.22188	0.0298065	0.0254603	0.77895
KAT5	-0.307755	0.0296911	NA	NA
KMT2D	-0.44612	5.22713e-06	0.0690644	0.445947
KRT19	0.164243	0.10981	-0.0566672	0.531885
LBH	-0.225298	0.173831	0.127643	0.157727
LCOR	-0.309994	0.16032	-0.206269	0.0215377
MAP1B	-0.247979	0.0148492	0.171418	0.0569609
MBD2	0.0925069	0.377813	0.325224	0.000228182
MBD3	0.322479	0.00218275	0.223264	0.0126835
MDK	-0.123942	0.228932	NA	NA
MED1	-0.205783	0.0478278	-0.171594	0.0567031
MME	0.169867	0.111506	-0.0561858	0.535382
MMP14	0.00166848	0.987128	0.102068	0.259313
MMP15	0.0939112	0.710899	0.0261801	0.772867
MMP19	0.0136836	0.944903	-0.0493547	0.586196
MMP2	-0.244425	0.0163943	0.0824359	0.362706
MMS19	0.188429	0.0659824	-0.114725	0.204518
NCOA1	0.143968	0.298985	-0.0617697	0.49554
NCOA3	0.00635027	0.972021	0.0984218	0.276806
NCOA6	-0.112045	0.521643	0.0782124	0.387896
NCOA7	0.324015	0.0413841	0.108661	0.229633
NCOR2	0.0608388	0.560229	0.150742	0.0946908
NR2F2	0.148291	0.149331	-0.161347	0.0734166
NR3C1	-0.165826	0.341084	-0.00229001	0.979862
NRIP1	-0.223229	0.086445	0.0541588	0.550229
OLFM4	0.0648128	0.530414	-0.0672038	0.458324
PADI2	-0.133302	0.195402	0.00959874	0.915736
PAK1	-0.0115844	0.910807	0.264201	0.00302585
PARP1	0.186408	0.0689928	0.315613	0.000356117
PCNA	0.61796	1.98073e-11	0.197186	0.0281538
PDE3A	-0.11943	0.256821	0.0706978	0.435237
PDGFRA	0.201574	0.0489069	0.0201953	0.823823
PELP1	0.223114	0.028885	0.0756507	0.403675
PHB2	0.30118	0.00286505	0.203084	0.0236866
PLEKHA1	-0.0225295	0.833064	0.111185	0.21893
POSTN	-0.0936381	0.364174	0.0678206	0.4542
PPID	0.1301	0.206446	-0.104492	0.248111
PPP1R9B	-0.28185	0.00540217	0.198496	0.0271046
PRKAA1	0.258247	0.0110726	0.0540551	0.550994
PRKCA	-0.298304	0.00315714	0.0385498	0.670776
PTN	-0.135446	0.274458	NA	NA
PTX3	-0.172897	0.0920729	0.11363	0.208901
RBBP5	0.189894	0.0638677	0.179126	0.0465264
RBFOX2	-0.156687	0.277192	0.0467931	0.605804
RERG	0.099245	0.553304	NA	NA
RUVBL2	0.464596	1.85691e-06	0.214779	0.0165986
SAFB	0.14376	0.162301	0.0471314	0.603198
SERPINB9	0.0469886	0.649388	0.303345	0.000615327
SERPINF1	-0.071134	0.491005	0.31042	0.000450172
SFRP1	-0.156576	0.152422	NA	NA
SGPL1	0.196527	0.0549713	-0.0249001	0.783693
SIRT1	-0.021978	0.943186	0.119567	0.185934
SLC26A6	0.0221388	0.892142	0.0617142	0.495929
SLIT3	-0.237762	0.456801	-0.0684663	0.449905
SP1	0.0552903	0.592619	0.0633001	0.484901
SRC	0.208505	0.0414872	-0.178851	0.0468682
STAT3	0.0651791	0.528088	0.0592101	0.513607
STAT5A	-0.204707	0.0454272	0.212003	0.0180889
STAT5B	-0.164948	0.108272	0.213407	0.0173214
STRN	0.131104	0.202936	0.188293	0.0362355
STRN3	-0.290613	0.00407388	0.230798	0.0099103
STXBP1	-0.100428	0.330275	0.257681	0.00386091
SULT1A1	0.0710356	0.501021	0.0331204	0.714979
TACC1	-0.303771	0.00262293	0.311591	0.000427161
TADA3	0.0950739	0.623723	-0.0126045	0.889496
TAF10	-0.0642515	0.578787	0.299302	0.000733111
TAF7	0.0287132	0.795426	0.121089	0.180354
TGFB1	-0.278309	0.136437	0.0281723	0.756107
TGFB2	0.738095	0.0365528	NA	NA
TRIM24	0.234595	0.0442333	-0.0277516	0.759637
TRIM25	0.188199	0.0663204	0.0309237	0.733145
TRIP4	0.0710391	0.491585	-0.118032	0.191687
TXNIP	0.00836286	0.939817	0.142096	0.11542
UBA5	0.24631	0.0155581	0.115449	0.201657
UBR5	0.221256	0.0302817	-0.116513	0.197507
UFL1	0.0229246	0.824547	-0.0663541	0.464039
UFM1	0.141441	0.169257	0.202436	0.0241459
UFSP2	-0.145334	0.157705	0.213854	0.0170831
UGT1A7	-0.322344	0.101046	-0.0863888	0.34007
UGT2B17	0.122965	0.232649	-0.194662	0.0302741
VPS11	-0.204205	0.0459703	0.238326	0.00768675
VPS18	-0.0925258	0.369925	0.23059	0.00997896
WBP2	-0.368904	0.000438087	-0.00850525	0.925305
WIPI1	-0.0445384	0.774057	-0.0890902	0.325127
ZNF703	-0.129986	0.298219	-0.0255718	0.778006
ZNF830	-0.00753902	0.95856	0.00235713	0.979272
APP	0.249818	0.0141004	0.116778	0.196484
DCN	-0.36994	0.00020751	-0.0059229	0.947945
EIF1	0.0295714	0.774874	0.364173	3.21198e-05
HMGB1	0.173494	0.0909385	-0.0560818	0.536138
HNF1A	0.242806	0.141877	0.158283	0.0791232
HSP90AB1	0.519601	5.80293e-08	0.0639622	0.480336
JUN	-0.107303	0.322544	0.140964	0.118378
KRT18	0.22599	0.0268313	-0.00629426	0.944687
RBP1	-0.125478	0.29016	-0.131109	0.146652
SERPINE2	-0.00876289	0.932472	0.0684815	0.449804
SMAD1	-0.0732366	0.478249	-0.0482483	0.594629
TMSB10	-0.32226	0.00136475	0.0603682	0.505391
TMSB4X	-0.226411	0.0265417	0.0303572	0.737854
METTL7B	NA	NA	0.135195	0.134368
PPAN	NA	NA	0.163627	0.0693898
DEFA1	NA	NA	0.133269	0.140058
UGT2B7	NA	NA	-0.109124	0.227645
GSTA1	NA	NA	0.062781	0.488496
CDKN2B	NA	NA	0.241684	0.00684625
HPSE2	NA	NA	-0.0113356	0.900561
MAPK10	NA	NA	0.157902	0.0798563
MNT	NA	NA	-0.179539	0.0460154
PLA2R1	NA	NA	-0.099501	0.271547
PRMT6	NA	NA	-0.269358	0.0024848
SPI1	NA	NA	-0.134767	0.135615
AKR1B15	NA	NA	0.0821967	0.364105
ARNT2	NA	NA	-0.144843	0.108483
BRCA1	NA	NA	0.0908065	0.315855
CFLAR	NA	NA	0.107623	0.234142
CYP11A1	NA	NA	-0.0289687	0.749437
CYP3A4	NA	NA	-0.0820902	0.364729
CYP3A7	NA	NA	-0.0804785	0.374252
DNMT3A	NA	NA	0.0314877	0.728466
EPO	NA	NA	-0.084387	0.351419
ESRRB	NA	NA	-0.0506757	0.576199
ESRRG	NA	NA	0.0237161	0.793743
F7	NA	NA	0.188218	0.0363109
GHRL	NA	NA	-0.129729	0.150988
HOXA10	NA	NA	0.00643261	0.943473
IHH	NA	NA	-0.109577	0.225707
KDM5B	NA	NA	0.191857	0.0327884
MBD4	NA	NA	0.0350711	0.698979
NCOA4	NA	NA	0.102027	0.259502
NOS3	NA	NA	-0.276235	0.00189939
NOTCH1	NA	NA	-0.0862446	0.340879
NOTCH4	NA	NA	-0.0743109	0.412076
NPR2	NA	NA	-0.0468643	0.605256
NR3C2	NA	NA	0.0889416	0.325937
NSD1	NA	NA	-0.084387	0.351419
PDE4B	NA	NA	-0.0591968	0.513702
PGR	NA	NA	0.0163736	0.856765
PTCH1	NA	NA	0.0717919	0.428147
RARA	NA	NA	-0.0784749	0.3863
RGS9	NA	NA	0.0369514	0.683681
ROBO2	NA	NA	-0.138373	0.125366
SLC34A2	NA	NA	-0.147362	0.102413
SLIT2	NA	NA	-0.227079	0.0112044
UGT1A1	NA	NA	-0.0890828	0.325167
UGT1A3	NA	NA	-0.0890828	0.325167
UGT2B10	NA	NA	-0.0880001	0.331105
UGT2B11	NA	NA	-0.0784966	0.386169
UGT2B15	NA	NA	-0.319887	0.000292703
UGT2B28	NA	NA	0.0365257	0.687134
UGT2B4	NA	NA	-0.0463408	0.609297
ZDHHC21	NA	NA	0.0440827	0.626861
ZNF366	NA	NA	-0.0340067	0.707693
ARID5B	NA	NA	0.114931	0.203704
GLI1	NA	NA	-0.084387	0.351419
INHBB	NA	NA	-0.240449	0.00714522
LHB	NA	NA	-0.0541588	0.550229
OTX2	NA	NA	0.137286	0.12839
